# Supplementary material for: Development of MWCNTs/MXene/PVA Hydrogel Electrochemical Sensor for Multiplex Detection of Wound Infection Biomarkers
Source: Micromachines (Basel). 2026 Feb 3;17(2):209. doi: 10.3390/mi17020209 (PMC12943359; doi:10.3390/mi17020209)
Supplement: Supplementary file 1 [file micromachines-17-00209-s001.zip]

Archive with 1 entries (1 files):
- micromachines-4104528-supplementary.pdf
